# Supplementary material for: New Organic–Inorganic Salt Based on Fluconazole Drug: TD-DFT Benchmark and Computational Insights into Halogen Substitution
Source: Int J Mol Sci. 2022 Aug 6;23(15):8765. doi: 10.3390/ijms23158765 (PMC9369134; doi:10.3390/ijms23158765)
Supplement: Supplementary file 1 [file ijms-23-08765-s001.zip]

Archive with 1 entries (1 files):
- ijms-1824301-supplementary.pdf
